# Supplementary material for: Crystal Structures Reveal Hidden Domain Mechanics in Protein Kinase A (PKA)
Source: Biology (Basel). 2023 Oct 26;12(11):1370. doi: 10.3390/biology12111370 (PMC10669547; doi:10.3390/biology12111370)
Supplement: Supplementary file 1 [file biology-12-01370-s001.zip]

Archive with 1 entries (1 files):
- biology-2633674-supplementary.pdf
